# Supplementary material for: Novel Crown Ether Amino Acids as Fluorescent Reporters for Metal Ions
Source: Molecules. 2023 Apr 9;28(8):3326. doi: 10.3390/molecules28083326 (PMC10140843; doi:10.3390/molecules28083326)
Supplement: Supplementary file 1 [file molecules-28-03326-s001.zip]

Archive with 1 entries (1 files):
- molecules-2223389-supplementary.pdf
